# Supplementary material for: Automated detection of moderate and large pneumothorax on frontal chest X-rays using deep convolutional neural networks: A retrospective study
Source: PLoS Med. 2018 Nov 20;15(11):e1002697. doi: 10.1371/journal.pmed.1002697 (PMC6245672; doi:10.1371/journal.pmed.1002697)
Supplement: S3 Text — (TXT) [file pmed.1002697.s004.txt]

from keras.engine import Model
from keras.applications.resnet50 import ResNet50
from keras.applications.vgg16 import VGG16
from keras.applications.vgg19 import VGG19
from keras.applications.xception import Xception
from keras.engine import Model
from keras.layers import BatchNormalization, Flatten, GlobalMaxPooling2D, \
	GlobalAveragePooling2D, Dense, Dropout
from keras.models import load_model


def getVGGEncoder(inputShape, type='vgg16'):
	height, width = inputShape
	vggShape = (height, width, 3)

	if type=='vgg16':
		encoder = VGG16(include_top=False, input_shape=vggShape)
	elif type=='vgg19':
		encoder = VGG19(include_top=False, input_shape=vggShape)

	return encoder


def getResnetEncoder(inputShape, delLayers=0):
	height, width = inputShape
	shape = (height, width, 3)

	encoder = ResNet50(include_top=False, input_shape=shape)

	if delLayers:
		for k in xrange(0,delLayers):
			encoder.layers.pop()
		encoder.outputs = [encoder.layers[-1].output]
		encoder.layers[-1].outbound_nodes = []

		#crash

	# resnet50 is too much .... cut it down
	while True:
		encoder.layers.pop()
		last = encoder.layers[-1]
		print last.name
		if last.name == 'bn4d_branch2c': break

	encoder.outputs = [encoder.layers[-1].output]
	encoder.layers[-1].outbound_nodes = []


	return encoder


def buildModel(args, numClasses):

	SHAPE = (int(args.imgShape), int(args.imgShape))
	H, W = SHAPE


	encoder = None

	if args.encoderFile:
		encoder = load_model(args.encoderFile)

	elif args.encoder == 'vgg16':
		encoder = getVGGEncoder(SHAPE, type='vgg16')
	elif args.encoder=='vgg19':
		encoder = getVGGEncoder(SHAPE, type='vgg19')

	elif args.encoder=='resnet':
		encoder = getResnetEncoder(SHAPE)

	elif args.encoder=='inception':
		encoder = InceptionV3(include_top=False, input_shape=(H, W, 3))

	elif args.encoder=='xception':
		encoder = Xception(include_top=False, input_shape=(H, W, 3))

	assert encoder, 'Neither encoder type nor pretrained encoder model file is given'

	input_img = encoder.input
	#x = encoder.outputs

	for l in encoder.layers:
		print l.name

	x = encoder.layers[-1].output

	bn_axis=3

	if args.batchNorm: x = BatchNormalization(name='bna', axis=bn_axis, scale=False)(x)

	flat = None
	if args.flat == 'flat':
		flat = Flatten(name='flatten')(x)
	elif args.flat == 'max':
		flat = GlobalMaxPooling2D(name='flatten')(x)
	elif args.flat == 'avg':
		flat = GlobalAveragePooling2D(name='flatten')(x)

	assert flat!=None, "valid flattening mode not given"


	if args.fc1:
		x = Dense(args.fc1, activation='relu', name='fc1')(x)
	if args.fc2:
		if args.dropout: x = Dropout(args.dropout, name='fcDO1')(x)
		x = Dense(args.fc2, activation='relu', name='fc2')(x)

	if args.dropout: x = Dropout(args.dropout, name='fcDO2')(x)

	ptx = Dense(1, activation='sigmoid', name='ptx')(x)


	model = Model(input=[input_img], output=[ptx], name='model')


	return model
