# Supplementary material for: Automated detection of moderate and large pneumothorax on frontal chest X-rays using deep convolutional neural networks: A retrospective study
Source: PLoS Med. 2018 Nov 20;15(11):e1002697. doi: 10.1371/journal.pmed.1002697 (PMC6245672; doi:10.1371/journal.pmed.1002697)
Supplement: S4 Text — (TXT) [file pmed.1002697.s005.txt]

#!/usr/bin/env python

import numpy as np
np.random.seed(1)
import tensorflow as tf
tf.set_random_seed(1)

from newQuery import query

import numpy
import sys
from keras.callbacks import TensorBoard, EarlyStopping
import os
from keras.callbacks import ReduceLROnPlateau

from keras.preprocessing.image import ImageDataGenerator

from callbacks import fgLogger, CyclicLR
# TRAIN_DATA = '/data/cervical/train/'
from generators import PandasIterator
from models import buildModel
from utils import prepOutDir

from keras.applications.vgg16 import preprocess_input as preprocess_input_vgg


def preprocess_vgg(x):
	X = numpy.expand_dims(x, axis=0)
	X = preprocess_input_vgg(X)
	return X[0]


#sys.exit(0)resize


if __name__ == '__main__':

	import argparse

	parser = argparse.ArgumentParser(description='Process some integers.')
	parser.add_argument('-_id', dest='_id', default=None, type=str)

	parser.add_argument('-imgShape', default='512', type=str, help='Size of image. Either "fullres", or an integer 256,512,1024, or other size in the transformation table')
	parser.add_argument('-gpu', default=0, type=int)

	parser.add_argument('-encoder', default='inception', type=str, help="encoder network architecture : vgg16, vgg19, inception, xception, resnet, densenet[121/169/201]")
	parser.add_argument('-encoderFile', default=None, type=str)				# provide custom pretrained encoder

	parser.add_argument('-optimizer', default='sgd', type=str)				# sgd is always the best it seems ... and I want to play with LR
	parser.add_argument('-flat', default='avg', type=str)
	parser.add_argument('-fc1', default=16, type=int)
	parser.add_argument('-fc2', default=4, type=int)
	parser.add_argument('-histogramEq', action="store_true")

	parser.add_argument('-batchNorm', dest='batchNorm', default=1, type=int)
	parser.add_argument('-batchSize', dest='batchSize', default=8, type=int)

	parser.add_argument('-dropout', dest='dropout', default=0.25, type=float)

	parser.add_argument('-augZoom', default=1.0, type=float)				# higher is better typically .... 0.5 optimum from hyperparameter opt
	parser.add_argument('-augShear', default=0.3, type=float)
	parser.add_argument('-augRot', default=45, type=float)

	parser.add_argument('-learningRate', default=0.02, type=float)
	parser.add_argument('-LRcallback', default='plateau', type=str)

	# these parameters are only used for the custom encoder
	parser.add_argument('-convSize', dest='convSize', default=5, type=int)
	parser.add_argument('-filters', default=64, type=int)
	parser.add_argument('-doubleLayers', default=1, type=int)

	parser.add_argument("-dry", action="store_true", help="Dont train. Just assemble model, print summary, and quit")

	parser.add_argument("-debug", action="store_true", help="For dev purposes ....")


	args = parser.parse_args()
	print args

	assert args.fc2 <= args.fc1

	os.environ["CUDA_VISIBLE_DEVICES"] = str(args.gpu)			# only use a specific GPU indicated on cmdline


	from keras.optimizers import SGD
	sgd = SGD(lr=args.learningRate, momentum=0.0, decay=0.0, nesterov=False)

	model = buildModel(args, 2)

	model.compile(
		#optimizer=args.optimizer,		we found in grid searches that SGD tends to do the best
		optimizer=sgd,					# wanted to test various learning rates
		loss='binary_crossentropy',
		metrics=['accuracy']
	)


	print model.summary()
	if args.dry: sys.exit(0)

	_, H, W, C = model.input_shape
	if C==3: color_mode='rgb'
	elif C==1: color_mode = 'grayscale'

	SHAPE = (H, W)


	# /home/mac/cmielke/experiments/ptx-1/jobs
	if args._id:
		OUTDIR = '/home/mac/cmielke/jobs/ptx/%s/' % args._id
		MODEL_OUTDIR = '/home/mac/cmielke/models/ptx/%s/' % args._id
		os.makedirs(MODEL_OUTDIR)
	else:
		OUTDIR = './out_gpu%s/' % args.gpu
		MODEL_OUTDIR = OUTDIR
	prepOutDir(OUTDIR, __file__)


	augmenter = ImageDataGenerator(
		featurewise_center=False,
		samplewise_center=False,
		featurewise_std_normalization=False,
		samplewise_std_normalization=False,
		zca_whitening=False,
		rotation_range=args.augRot,
		width_shift_range=0.1,
		height_shift_range=0.1,
		shear_range=args.augShear,
		zoom_range=args.augZoom,
		channel_shift_range=0.0,
		fill_mode='constant',
		cval=0.,
		horizontal_flip=True,
		vertical_flip=False,
		#rescale=(1.0/256.0),
		# data_format=None
	)

	#augmenter = False


	ppFun = preprocess_vgg

	#------------- LOAD DATASET

	trainDF = query(args.imgShape, 'train', debug=args.debug)
	valDF = query(args.imgShape, 'val', debug=args.debug)

	print 'Train/Test set sizes : ', len(trainDF), len(valDF)

	# verify that studyIDs dont span training and test sets
	assert len(set(trainDF.studyid).intersection(set(valDF.studyid))) == 0
	# verify that imageIDs dont span training and test sets
	assert len(set(trainDF.imageid).intersection(set(valDF.imageid))) == 0


	trainGen = PandasIterator(trainDF, args, target_size=SHAPE, batch_size=args.batchSize, labelColName='hasPTX',
							  image_data_generator=augmenter, preprocess_function=ppFun, color_mode=color_mode,
							  histogram_equalization=args.histogramEq)

	trainGen.testAugmentation(batches=10)

	valGen = PandasIterator(valDF, args, target_size=SHAPE, batch_size=args.batchSize, labelColName='hasPTX',
							image_data_generator=None, preprocess_function=ppFun, color_mode=color_mode,
							histogram_equalization=args.histogramEq)


	numClasses = len(trainDF.hasPTX.unique())


	print 'callbacks'

	tb = TensorBoard(log_dir='./tb/', write_graph=False, histogram_freq=0, write_images=False)
	fg = fgLogger(OUTDIR)
	stopEarly = EarlyStopping(monitor='val_loss', min_delta=0.01, patience=100, verbose=1)


	from aucCallbacks import ComputeAUC
	cAUC = ComputeAUC(valDF, ppFun, period=1)


	callbacks = [stopEarly, cAUC, fg]


	if args.LRcallback=='cyclic':
		print 'LR callback is cyclic'
		clr = CyclicLR(base_lr=0.001, max_lr=args.learningRate, step_size=1000)
		callbacks.append(clr)

	if args.LRcallback=='plateau':
		print 'LR callback is plateau'
		pl = ReduceLROnPlateau(monitor='val_loss', factor=0.1, patience=15, verbose=0, mode='auto', epsilon=0.0001, cooldown=0, min_lr=0)
		callbacks.append(pl)

	epochs = 1000

	try:
		model.fit_generator(
			trainGen,
			#steps_per_epoch=len(trainDF) / args.batchSize,
			steps_per_epoch=500,
			epochs=epochs,
			workers=1,
			verbose=1,
			#use_multiprocessing=True,
			max_queue_size=200,
			callbacks=callbacks,
			validation_data=valGen,
			validation_steps=100
		)
	except KeyboardInterrupt:				# allow aborting but enable saving
		pass
	finally:
		if args._id: model.save( os.path.join(MODEL_OUTDIR, 'model.h5') )
		else: model.save('model.h5')
